# Supplementary material for: Phenotypic and proteomic differences in biofilm formation of two Lactiplantibacillus plantarum strains in static and dynamic flow environments
Source: Biofilm. 2024 Apr 22;7:100197. doi: 10.1016/j.bioflm.2024.100197 (PMC11066574; doi:10.1016/j.bioflm.2024.100197)
Supplement: Multimedia component 1 [file mmc1.xlsx]

## Sheet: S1 hydrophobicity MRS
Hydrophobicity assay with 18 h (static) overnight culture in MRS broth for WCFS1 and CIP104448.
