# Supplementary material for: Phenotypic and proteomic differences in biofilm formation of two Lactiplantibacillus plantarum strains in static and dynamic flow environments
Source: Biofilm. 2024 Apr 22;7:100197. doi: 10.1016/j.bioflm.2024.100197 (PMC11066574; doi:10.1016/j.bioflm.2024.100197)
Supplement: Multimedia component 2 [file mmc2.xlsx]

## Sheet: S2 Fluor images after enzyme
Fluorescence images of L. plantarum WCFS1 and CIP104448 biofilm cells grown either statically (Static biofilm) or with 3.2 ml/h flow (Flow biofilm). Cells were treated with either PBS (control), DNase (100 µg/ml) or Proteinase K (10 µg/ml) and stained with SYTO9 (0.0334 mM/ml) and PI (0.2 mM/ml). A scalebar is indicated in each image and represents 10 µm
