# Supplementary material for: Phenotypic and proteomic differences in biofilm formation of two Lactiplantibacillus plantarum strains in static and dynamic flow environments
Source: Biofilm. 2024 Apr 22;7:100197. doi: 10.1016/j.bioflm.2024.100197 (PMC11066574; doi:10.1016/j.bioflm.2024.100197)
Supplement: Multimedia component 3 [file mmc3.xlsx]

## Sheet: S3 All signif prot changes
WCFS1 static biofilm over static supernatant						WCFS1 flow biofilm over static biofilm						CIP104448 static biofilm over static supernatant						CIP104448 flow biofilm over static biofilm
prot_ID	gene_names	fold_change	p_value	diffexpressed		prot_ID	gene_names	fold_change	p_value	diffexpressed		prot_ID	gene_names	fold_change	p_value	diffexpressed		prot_ID	gene_names	fold_change	p_value	diffexpressed
F9ULB4	Transcription regulator, GntR family	1.63145	0.0139024	UP		F9USK0	Asparagine synthase (Glutamine-hydrolysing)	140.906	0.000582507	UP		WP_003644251.1	membrane protein	2.92335	0.0329988	UP		WP_045351456.1	cysteine synthase family protein	5.41561	0.00102592	UP
F9ULK7	Ribokinase	3.08782	0.0416763	UP		F9US18	Anaerobic ribonucleoside-triphosphate reductase	20.9233	0.00583619	UP		WP_045352879.1	Ig-like domain-containing protein	2.55849	0.0226078	UP		WP_045352415.1	SWIM zinc finger family protein	3.39395	0.0309112	UP
F9UNG6	Phosphoesterase	2.73496	0.0477255	UP		F9URT8	Aspartate ammonia-lyase	17.5841	0.000111577	UP		WP_003642657.1	thioredoxin family protein	2.052	0.00677094	UP		WP_003643702.1	aminotransferase class I/II-fold pyridoxal phosphate-dependent enzyme	3.09644	0.000849916	UP
F9UNV1	Uncharacterized protein	1.54537	0.0395526	UP		F9ULT9	Uncharacterized protein	10.2755	0.029822	UP		WP_045351586.1	cell surface protein	1.9246	0.0462383	UP		WP_003641635.1	30S ribosomal protein S18	2.93631	0.0143423	UP
F9UQD6	Putative tRNA (cytidine(34)-2-O)-methyltransferase	1.61585	0.00617715	UP		F9UPE7	RNA-binding protein	9.92529	0.00124123	UP		WP_003640827.1	DNA-dependent RNA polymerase auxiliary subunit epsilon family protein	1.91678	0.0416035	UP		WP_016511451.1	ribose 5-phosphate isomerase A	2.59208	0.00859951	UP
F9UQR0	Ribosomal protein serine-acetylating enzyme	1.56122	0.0314102	UP		F9UR14	Uncharacterized protein	9.5919	0.0423899	UP		WP_003642631.1	Hsp20/alpha crystallin family protein	1.86723	0.0470971	UP		WP_011101929.1	aspartate ammonia-lyase	2.5738	0.00475721	UP
F9URB9	Transcription regulator, GntR family	1.50824	0.0161476	UP		F9UT24	ABC transporter, permease protein	9.28345	0.0378481	UP		WP_072535185.1	zinc-binding dehydrogenase	1.80477	0.0144564	UP		WP_045351833.1	riboflavin synthase	2.45957	0.000385535	UP
F9URE1	PTS system, N-acetylglucosamine-specific EIID component	2.46707	0.0179709	UP		F9UTR1	Uncharacterized protein	7.52196	0.0287103	UP		WP_044432148.1	YxeA family protein	1.72716	0.0397763	UP		WP_003642468.1	hypothetical protein	2.368	0.0216094	UP
F9URJ9	Amidophosphoribosyltransferase	1.56244	0.0488111	UP		F9UPQ2	SWIM-type domain-containing protein	7.05709	0.00825677	UP		WP_003641528.1	thioredoxin	1.69388	0.0353428	UP		WP_022638266.1	aldo/keto reductase	2.30092	0.0155837	UP
F9URY4	Cystathionine beta-lyase	8.41061	0.00130384	UP		F9UTK0	Uncharacterized protein	5.8602	0.0169887	UP		WP_021356089.1	L,D-transpeptidase	1.68713	0.00784326	UP		WP_021213209.1	multicopper oxidase domain-containing protein	2.24828	0.0263691	UP
F9USN4	NAD(+) diphosphatase	4.14513	0.00122748	UP		F9UNE3	Uncharacterized protein	5.80214	0.00239609	UP		WP_045352566.1	A/G-specific adenine glycosylase	1.51757	0.0500083	UP		WP_045351835.1	bifunctional 3,4-dihydroxy-2-butanone-4-phosphate synthase/GTP cyclohydrolase II	2.24485	0.00344955	UP
F9UT00	Raffinose-6-phosphate hydrolase & stachyose-6-phosphate hydrolase	4.20548	0.0441686	UP		F9US17	Anaerobic ribonucleoside-triphosphate reductase-activating protein	5.61976	0.0113699	UP		WP_003642082.1	RNA-binding S4 domain-containing protein	-1.52273	0.0489343	DOWN		WP_003639022.1	30S ribosomal protein S15	2.22352	0.0214312	UP
Q88WR7	Acylphosphatase	1.52899	0.0139311	UP		F9UTU2	Uncharacterized protein	5.58113	0.00199836	UP		WP_011101858.1	pyruvate oxidase	-1.57773	0.0287213	DOWN		WP_003643003.1	MarR family transcriptional regulator	2.1759	0.00448051	UP
F9UL24	Di-/tripeptide transport protein	-1.55443	0.0301274	DOWN		F9UT56	Nicotinamide mononucleotide transporter GN=pnuC1	5.49842	0.0463306	UP		WP_003587210.1	DNA starvation/stationary phase protection protein	-1.6932	0.0161008	DOWN		WP_045353903.1	Ldh family oxidoreductase	2.09168	0.047755	UP
F9ULM2	Cell surface protein, CscB family	-9.4848	0.002266	DOWN		Q88XW8	50S ribosomal protein L30	5.42627	0.0142865	UP		WP_015380879.1	LysM peptidoglycan-binding domain-containing protein	-3.15886	0.0340379	DOWN		WP_045351658.1	glycoside hydrolase family 13 protein	2.08751	0.00626847	UP
F9UNC2	Extracellular protein, membrane-anchored	-1.69451	0.0392468	DOWN		Q88W28	Glycerol-3-phosphate acyltransferase	5.30063	0.0207753	UP		WP_003642964.1	hypothetical protein	-6.02536	0.00583818	DOWN		WP_003641297.1	hypothetical protein	2.07577	0.000788943	UP
F9UP60	Adherence protein, chitin-binding domain	-3.15667	0.018185	DOWN		F9UQN5	Signaling protein containing GAF domain	5.27821	0.0257708	UP		WP_003641876.1	LysM peptidoglycan-binding domain-containing protein	-24.0115	0.000512446	DOWN		WP_003642630.1	hypothetical protein	2.06942	0.00191004	UP
F9UPP0	NAD(P)(H)-dependent oxidoreductase, quinone oxidoreductase (QOR) family	-1.54102	0.0464755	DOWN		F9UT54	Cystathionine beta-synthase	5.21651	0.0154043	UP		WP_003641620.1	WxL domain-containing protein	-28.2677	0.0052374	DOWN		WP_045351832.1	bifunctional diaminohydroxyphosphoribosylaminopyrimidine deaminase/5-amino-6-(5-phosphoribosylamino)uracil reductase RibD	2.05435	0.00934675	UP
F9UQT8	Prophage P2a protein 59 extracellular polysaccharide deacetylase, lipid-anchored	-1.50764	0.0264384	DOWN		Q88UU5	UDP-N-acetylglucosamine 1-carboxyvinyltransferase 1 GN=murA1	5.10384	0.0234337	UP								WP_045351304.1	cyclopropane-fatty-acyl-phospholipid synthase family protein	2.04729	0.00115768	UP
F9URS2	Extracellular protein	-3.28428	0.00262882	DOWN		F9ULG2	Myo-inositol 2-dehydrogenase-like (Promiscuous)	5.06325	0.0140604	UP								WP_003641116.1	transcriptional repressor	2.03078	0.04024	UP
F9URT8	Aspartate ammonia-lyase	-2.63482	0.00274787	DOWN		F9UTC5	Transcription regulator, LacI family,sucrose-related	4.71698	0.014221	UP								WP_045352946.1	hypothetical protein	2.03076	0.00630518	UP
F9URU9	Extracellular transglycosylase, with LysM peptidoglycan binding domain	-10.5308	0.00149972	DOWN		F9UUG0	Shikimate dehydrogenase (NADP(+))	4.60132	0.00343072	UP								WP_003645254.1	Cof-type HAD-IIB family hydrolase	2.00274	0.0197784	UP
F9USE1	Extracellular transglycosylase, with LysM peptidoglycan binding domain	-9.59472	1.13233e-05	DOWN		F9ULF8	Myo-inositol (And similar sugars) transporter,major facilitator superfamily (MFS)	4.297	0.0016352	UP								WP_045353202.1	MupG family TIM beta-alpha barrel fold protein	1.98948	0.00865983	UP
F9UTQ7	Extracellular transglycosylase	-63.0198	0.0018131	DOWN		Q88S38	Inositol 2-dehydrogenase/D-chiro-inositol 3-dehydrogenase GN=iolG	4.21663	8.65356e-05	UP								WP_011101246.1	adenylate kinase	1.94497	0.0338393	UP
F9UTX2	Uncharacterized protein	-3.27697	0.00453015	DOWN		F9ULG4	Myo-inositol 2-dehydrogenase-like (Promiscuous)	3.80359	0.0194762	UP								WP_045352969.1	hypothetical protein	1.90818	0.0414199	UP
F9UU93	Cell surface protein, CscB family	-3.665	0.0071037	DOWN		F9UUG6	Short-chain dehydrogenase/oxidoreductase	3.77907	0.0176627	UP								WP_045352591.1	alanine racemase	1.90431	0.0152995	UP
F9UUA0	Extracellular protein,gamma-D-glutamate-meso-diaminopimelate muropeptidase	-2.90548	0.00253393	DOWN		F9UTV2	Ribose-5-phosphate isomerase	3.55427	0.020007	UP								WP_045351837.1	6,7-dimethyl-8-ribityllumazine synthase	1.89664	0.0443564	UP
Q88T16	Foldase protein PrsA	-1.80605	0.0484156	DOWN		Q88S37	Inosose dehydratase GN=iolE	3.40458	0.0146882	UP								WP_003641425.1	branched-chain amino acid aminotransferase	1.89022	0.0257712	UP
						F9UQG2	Bifunctional protein: 5-nucleotidase 2,3-cyclic phosphodiesterase	3.30235	0.0379096	UP								WP_024521987.1	N-acetylglucosamine kinase	1.88765	0.0052324	UP
						F9UMP6	Fatty acid-binding protein, DegV family	3.25558	0.00163636	UP								WP_003642061.1	holo-ACP synthase	1.87284	0.036116	UP
						F9UTE3	NADPH-dependent FMN reductase family protein	3.16376	0.0216545	UP								WP_045352549.1	UDP-N-acetylglucosamine 2-epimerase (non-hydrolyzing)	1.8694	0.00524001	UP
						F9UPV5	Uncharacterized protein	3.05751	0.0157367	UP								WP_097558200.1	peptide chain release factor 2	1.85647	0.0109906	UP
						F9URN4	Nucleotide-binding protein, histidine triad family	3.0123	0.00882804	UP								WP_003638099.1	30S ribosomal protein S9	1.85464	0.00862822	UP
						F9UP02	Acyl carrier protein	2.94695	0.0078528	UP								WP_003645607.1	ferrochelatase	1.84612	0.0195819	UP
						F9UM16	Chloride channel protein	2.81688	0.046505	UP								WP_045351807.1	5-methyltetrahydropteroyltriglutamate--homocysteine S-methyltransferase	1.81837	0.016296	UP
						F9UTJ6	Pyruvate formate-lyase-activating enzyme	2.79772	0.0133431	UP								WP_015379588.1	Jag N-terminal domain-containing protein	1.81581	0.0258799	UP
						Q88Z44	Holo-[acyl-carrier-protein] synthase	2.76239	0.00186486	UP								WP_003640367.1	Stp1/IreP family PP2C-type Ser/Thr phosphatase	1.81034	0.0358855	UP
						F9UUG8	Transcription regulator, LysR family	2.74054	0.000999762	UP								WP_003646055.1	nitroreductase family protein	1.80107	0.00462824	UP
						F9UP81	Hydrolase, HAD superfamily, Cof family	2.64486	0.0254717	UP								WP_003638064.1	30S ribosomal protein S19 [Bacteria]	1.79546	0.0102642	UP
						F9UTM1	Uncharacterized protein	2.63673	0.000305987	UP								WP_015380847.1	LysR family transcriptional regulator	1.78859	0.0254502	UP
						F9URX0	DUF4440 domain-containing protein	2.61761	0.0480879	UP								WP_024002985.1	homocysteine S-methyltransferase	1.78451	0.00107655	UP
						F9UMX8	Glycosyltransferase	2.36685	0.00172315	UP								WP_003640263.1	Fe-S cluster assembly ATPase SufC	1.77842	0.0336462	UP
						F9UUF5	Aldo/keto reductase family protein	2.31147	0.010588	UP								WP_003638065.1	50S ribosomal protein L22	1.764	0.00161348	UP
						F9UTT1	Acetaldehyde dehydrogenase	2.27264	0.00402537	UP								WP_003643178.1	rRNA pseudouridine synthase	1.75516	0.0247205	UP
						F9UL51	Non-ribosomal peptide synthetase NpsB	2.26733	0.00235194	UP								WP_003643928.1	DNA repair protein RadA	1.74342	0.00115583	UP
						Q88WD0	Probable tautomerase lp_1712	2.22235	0.0419602	UP								WP_003641720.1	thiamine phosphate synthase	1.71622	0.0201688	UP
						F9UNS9	1,4-dihydroxy-2-naphthoate octaprenyltransferase, UbiA family	2.19569	0.0319748	UP								WP_011101429.1	helix-turn-helix transcriptional regulator	1.71529	0.000303819	UP
						F9UMB3	Enoyl-[acyl-carrier protein] reductase (NADH)	2.17355	0.0442157	UP								WP_003642254.1	universal stress protein	1.70874	0.0184038	UP
						F9UN72	Acetyltransferase, GNAT family	2.15626	0.00154394	UP								WP_003641903.1	aldehyde dehydrogenase family protein	1.69197	0.0227064	UP
						F9UQ57	Glutamine ABC transporter, ATP-binding protein	2.15383	0.0122436	UP								WP_011669001.1	hypothetical protein	1.68898	0.0475488	UP
						Q88Z02	Aspartate 1-decarboxylase	2.13176	0.0284532	UP								WP_045352090.1	2-oxo acid dehydrogenase subunit E2	1.68355	0.0406096	UP
						F9UMS1	Fumarate hydratase class II	2.10977	0.0453736	UP								WP_003641268.1	50S ribosomal protein L17	1.67482	0.0437306	UP
						F9UT92	Uncharacterized protein	2.09293	0.0383842	UP								WP_045353367.1	formate C-acetyltransferase	1.65708	3.26751e-05	UP
						F9UT95	Branched-chain amino acid transport protein	2.08616	0.0264531	UP								WP_045353776.1	carboxylating nicotinate-nucleotide diphosphorylase	1.65168	0.0380549	UP
						Q88VS1	DNA repair protein RecO	2.07849	0.0172612	UP								WP_003638098.1	50S ribosomal protein L13	1.65083	0.0215677	UP
						F9USL7	Iron chelatin ABC transporter, substrate binding protein	2.0754	0.0244406	UP								WP_045352123.1	FAD-binding protein	1.64824	0.0490169	UP
						F9UPJ6	Extracellular protein, DUF2140 family	2.07517	0.0174472	UP								WP_003640259.1	UDP-N-acetylmuramate--L-alanine ligase	1.64265	0.00272931	UP
						F9UL22	tRNA-dihydrouridine synthase	2.02914	0.0324461	UP								WP_003640716.1	tRNA pseudouridine(55) synthase TruB	1.63614	0.00264363	UP
						F9UQT2	Branched-chain-amino-acid transaminase	2.02517	0.00609097	UP								WP_011101547.1	RluA family pseudouridine synthase	1.63056	0.00082027	UP
						F9UNB1	Aspartate-semialdehyde dehydrogenase	2.00124	0.0381125	UP								WP_045351851.1	Fe-S cluster assembly protein SufB	1.62825	0.0112149	UP
						F9UTE2	Uncharacterized protein	1.98858	0.031293	UP								WP_003639044.1	alpha-ketoacid dehydrogenase subunit beta	1.62301	0.0157419	UP
						F9UUH5	N-acetylglucosamine kinase	1.94686	0.0200251	UP								WP_003640952.1	redoxin NrdH	1.61147	0.0189929	UP
						F9UMJ3	Deoxyadenosine kinase / deoxyguanosine kinase	1.90402	0.0351216	UP								WP_016511359.1	primosomal protein N	1.5938	0.0330952	UP
						F9UU28	tRNA-dihydrouridine synthase	1.8881	0.0320266	UP								WP_045351979.1	hypothetical protein	1.58984	0.0164033	UP
						Q88Z91	4-diphosphocytidyl-2-C-methyl-D-erythritol kinase	1.88135	0.0239589	UP								WP_003645413.1	DUF2785 domain-containing protein	1.58127	0.00224352	UP
						F9UUD3	Ubiquinone biosynthesis protein, ABC1 family	1.84749	0.0112578	UP								WP_045351367.1	NADP-dependent oxidoreductase	1.5794	0.00823046	UP
						Q88ZZ2	Putative ABC transporter ATP-binding protein lp_0149	1.80743	0.00889575	UP								WP_045351480.1	16S rRNA (guanine(527)-N(7))-methyltransferase RsmG	1.56953	0.0432374	UP
						F9UT13	Oxidoreductase, aldo/keto reductase family	1.79721	0.0266926	UP								WP_045353347.1	glycogen/starch/alpha-glucan phosphorylase	1.56862	0.012358	UP
						F9UQ81	Cell division protein FtsW	1.7972	0.0204873	UP								WP_003640677.1	glycine--tRNA ligase subunit alpha	1.55312	0.0217828	UP
						F9UL70	Acetyltransferase, GNAT family	1.79411	0.00702886	UP								WP_003645003.1	amino acid ABC transporter ATP-binding protein	1.54196	0.0280575	UP
						F9UQE7	GTP pyrophosphokinase	1.78582	0.00391106	UP								WP_045352077.1	UDP-N-acetylmuramoyl-L-alanine--D-glutamate ligase	1.54104	0.0113903	UP
						F9UUA2	Uncharacterized protein	1.77279	0.0466578	UP								WP_052661620.1	estriction endonuclease subunit S	1.533	0.00519728	UP
						F9UQT3	Uncharacterized protein	1.7514	0.039551	UP								WP_003640684.1	kinase/pyrophosphorylase	1.52515	0.0184791	UP
						F9USE1	Extracellular transglycosylase, with LysM peptidoglycan binding domain	1.7349	0.0221913	UP								WP_012778314.1	flavoprotein	1.51874	0.0279865	UP
						F9UM72	Branched-chain amino acid permease	1.73187	0.0142397	UP								WP_003644308.1	MerR family transcriptional regulator	1.51669	0.0117856	UP
						Q88Z08	Homoserine kinase	1.72544	0.000611102	UP								WP_045353004.1	MobA/MobL family protein	1.51602	0.0154618	UP
						F9UU95	Transcription regulator, MarR family	1.72169	0.00334312	UP								WP_013355496.1	transcription antitermination factor NusB	1.50863	0.00516676	UP
						F9UMS5	Malolactic regulator, LysR family	1.70392	0.0449326	UP								WP_003640314.1	transcription elongation factor GreA	1.50433	0.00016011	UP
						F9UMS3	Citrate lyase holo-[acyl-carrier protein] synthase	1.70023	0.0415614	UP								WP_045353043.1	glycosyltransferase family 4 protein	1.50004	0.00787619	UP
						F9UU44	Cell surface hydrolase, membrane-bound	1.68735	0.00855299	UP								WP_045353014.1	FAD-dependent oxidoreductase	-1.50376	0.0114665	DOWN
						F9UL53	Uncharacterized protein	1.6823	0.0160481	UP								WP_003644115.1	NAD-dependent malic enzyme	-1.50926	0.0412942	DOWN
						Q88V24	N-acetyldiaminopimelate deacetylase	1.67473	0.00685714	UP								WP_044428848.1	alpha,alpha-phosphotrehalase	-1.50994	0.00156333	DOWN
						Q88T09	Ribosomal RNA small subunit methyltransferase G GN=rsmG	1.66368	0.0406049	UP								WP_003641436.1	serine hydroxymethyltransferase	-1.51762	0.00050188	DOWN
						F9URQ3	Uncharacterized protein	1.65894	0.0357609	UP								WP_027822056.1	YqeG family HAD IIIA-type phosphatase	-1.52393	0.0230926	DOWN
						F9UNV2	Glucokinase	1.65741	0.0142895	UP								WP_045352518.1	[citrate (pro-3S)-lyase] ligase	-1.57142	0.00938164	DOWN
						Q9RE01	Uracil phosphoribosyltransferase	1.65596	0.00401624	UP								WP_003641004.1	phosphate signaling complex protein PhoU	-1.57918	0.0154124	DOWN
						P71479	Bifunctional protein PyrR 1	1.65425	0.0433225	UP								WP_003644112.1	class II fumarate hydratase	-1.59204	0.00486027	DOWN
						F9UQ78	N6-adenine-specific methylase	1.65417	0.0150918	UP								WP_027822011.1	DNA polymerase III subunit alpha	-1.59446	0.0465364	DOWN
						F9UPP0	NAD(P)(H)-dependent oxidoreductase, quinone oxidoreductase (QOR) family	1.63508	0.00311	UP								WP_003638562.1	helix-turn-helix transcriptional regulator	-1.60217	0.0452624	DOWN
						Q88V96	tRNA-specific 2-thiouridylase MnmA	1.62871	0.0276295	UP								WP_003644345.1	universal stress protein	-1.61633	0.00445228	DOWN
						F9URX2	NAD(P)-dependent oxidoreductase, atypical SDR family, subgroup 6	1.62281	0.00378427	UP								WP_003646348.1	extracellular solute-binding protein	-1.61888	0.0413185	DOWN
						Q88Z77	Probable DNA-directed RNA polymerase subunit delta	1.61167	0.0455699	UP								WP_011101510.1	SPFH domain-containing protein	-1.63015	0.0331998	DOWN
						Q88WR0	Uridine kinase	1.61103	0.0343539	UP								WP_003640479.1	universal stress protein	-1.63791	0.034917	DOWN
						F9UM81	Phosphohydrolase	1.60606	0.00306687	UP								WP_003644563.1	LapA family protein	-1.65027	0.0387105	DOWN
						F9URE1	PTS system, N-acetylglucosamine-specific EIID component	1.59822	0.0334839	UP								WP_025013532.1	arsenite efflux transporter metallochaperone ArsD	-1.66488	0.0327155	DOWN
						Q88X16	6,7-dimethyl-8-ribityllumazine synthase	1.58114	0.0119942	UP								WP_011101888.1	aspartate carbamoyltransferase catalytic subunit	-1.68847	0.00139714	DOWN
						F9UQG6	Type I restriction-modification system,adenine-specific methyltransferase subunit	1.56415	0.00464614	UP								WP_021356089.1	L,D-transpeptidase	-1.72807	0.0111165	DOWN
						F9URM8	Maltogenic alpha-amylase	1.56373	0.0253644	UP								WP_003642298.1	SDR family oxidoreductase	-1.74713	0.00924691	DOWN
						Q88S87	Probable phosphoketolase 2	1.55308	0.0485811	UP								WP_015825603.1	SGNH/GDSL hydrolase family protein	-1.7522	0.0163697	DOWN
						F9UPS8	DNA primase	1.55019	0.0279389	UP								WP_021816926.1	hypothetical protein	-1.80295	0.0456527	DOWN
						F9UPC9	Pseudouridine synthase	1.54758	0.0130685	UP								WP_003646564.1	1-deoxy-D-xylulose-5-phosphate synthase	-1.82755	0.00926337	DOWN
						Q88Z93	Ribosomal RNA small subunit methyltransferase A	1.54692	0.0202288	UP								WP_003644710.1	hemolysin family protein	-1.85725	0.0193315	DOWN
						F9UQE4	Copper homeostasis protein CutC	1.54542	0.0386556	UP								WP_045353989.1	amino acid permease	-1.88947	0.0248347	DOWN
						F9UPG2	Ribitolphosphotransferase	1.54388	0.0292343	UP								WP_045351683.1	carbamoyl-phosphate synthase large subunit	-1.89644	0.00198092	DOWN
						F9UR12	Prophage P2b protein 2, phage transcription regulator, Cro/CI family	1.54332	0.0200607	UP								WP_045351312.1	DeoR family transcriptional regulator	-1.89679	0.00460458	DOWN
						F9UQH8	Transcription regulator, MerR family	1.54292	0.00679537	UP								WP_003640249.1	peptidylprolyl isomerase	-1.90097	0.0434782	DOWN
						F9UPF1	Uncharacterized protein	1.53856	0.0134178	UP								WP_003645881.1	dihydroorotate dehydrogenase	-1.91918	0.0201418	DOWN
						F9UTM2	Adenine DNA glycosylase	1.53686	0.0169285	UP								WP_045353555.1	cysteine hydrolase	-1.91985	0.031162	DOWN
						F9UMH0	Aspartokinase	1.5364	0.022696	UP								WP_003640808.1	PDZ domain-containing protein	-1.95779	0.035196	DOWN
						F9UQF8	Hypothetical membrane protein, DedA family	1.53276	0.0121155	UP								WP_011101975.1	GntR family transcriptional regulator	-1.96919	0.0375906	DOWN
						F9URK8	Lipoate--protein ligase	1.52967	0.00834227	UP								WP_045353794.1	DUF5839 family protein	-1.98324	0.036876	DOWN
						F9UTP8	GTP pyrophosphokinase	1.52454	0.0424178	UP								WP_045352778.1	hypothetical protein	-1.98679	0.0468122	DOWN
						F9UTA3	Inosine 5-monophosphate (IMP) dehydrogenase	1.51809	0.0165899	UP								WP_003644720.1	dihydroorotase	-2.02811	0.00721655	DOWN
						F9UQQ6	Rod-shape determining protein	1.51272	0.0327186	UP								WP_003642971.1	copper-translocating P-type ATPase	-2.02835	0.000275063	DOWN
						F9UQ43	Tagatose-6-phosphate kinase	1.51087	0.0270103	UP								WP_003646079.1	phosphate ABC transporter ATP-binding protein PstB	-2.04741	0.0180275	DOWN
						F9UP90	Mevalonate kinase	1.5031	0.0460076	UP								WP_045351586.1	cell surface protein	-2.06947	0.0239399	DOWN
						Q88VM0	Chaperone protein DnaK	-1.50716	0.0149949	DOWN								WP_045353011.1	catalase	-2.09564	0.0190478	DOWN
						F9UL10	Cell surface protein, ErfK/YbiS/YcfS/YnhG family	-1.51202	0.000988301	DOWN								WP_003644046.1	Asp23/Gls24 family envelope stress response protein	-2.09711	0.0150553	DOWN
						F9UNV5	Hypothetical extracellular protein	-1.5134	0.0160133	DOWN								WP_003587210.1	DNA starvation/stationary phase protection protein	-2.11586	0.0129864	DOWN
						F9UU90	Extracellular protein, DUF1002 family	-1.51501	0.00610842	DOWN								WP_020923868.1	relaxase/mobilization nuclease domain-containing protein	-2.159	0.0214948	DOWN
						F9UMR6	Malic enzyme, NAD-dependent	-1.52729	0.00200775	DOWN								WP_015825144.1	hypothetical protein	-2.20563	0.014701	DOWN
						Q88YM5	60 kDa chaperonin	-1.53022	0.0133989	DOWN								WP_003644417.1	peptide-methionine (R)-S-oxide reductase MsrB	-2.20941	0.000628081	DOWN
						F9UP64	Nucleotide-binding protein, universal stress protein UspA family	-1.53847	0.0395071	DOWN								WP_003643301.1	universal stress protein	-2.22538	8.7421e-05	DOWN
						F9UUB9	Transcription regulator, Crp family	-1.54083	0.0392757	DOWN								WP_013355133.1	PTS mannitol transporter subunit IICBA	-2.22758	0.0129971	DOWN
						F9URE5	Universal stress protein	-1.54158	0.0291624	DOWN								WP_045352318.1	LPXTG cell wall anchor domain-containing protein	-2.25047	0.0453957	DOWN
						F9URN7	Uncharacterized protein	-1.55132	0.000359191	DOWN								WP_003643703.1	trehalose operon repressor	-2.26985	0.0107508	DOWN
						F9UQF4	ABM domain-containing protein	-1.55645	0.0355599	DOWN								WP_016527383.1	LysM peptidoglycan-binding domain-containing C40 family peptidase	-2.31131	0.0330962	DOWN
						F9UTM5	Small heat shock protein	-1.55959	0.027868	DOWN								WP_045352813.1	hypothetical protein	-2.31381	0.0158713	DOWN
						F9USS0	Pyridoxamine 5-phosphate oxidase family protein, FMN-binding	-1.58047	0.00329744	DOWN								WP_222836378.1	glycosyl hydrolase family 70	-2.34633	0.048403	DOWN
						F9URG0	Transport protein with CBS domains, DUF21 family	-1.6023	0.039769	DOWN								WP_011101885.1	orotate phosphoribosyltransferase	-2.45945	0.0165213	DOWN
						F9UP59	Cyclopropane-fatty-acyl-phospholipid synthase	-1.60284	0.0196934	DOWN								WP_003638082.1	translation initiation factor IF-1	-2.48306	0.0449223	DOWN
						F9URP9	PTS system, cellobiose-specific EIIB component	-1.60986	0.00569999	DOWN								WP_045351422.1	Hsp20/alpha crystallin family protein	-2.49012	0.0057448	DOWN
						F9UP53	Hypothetical membrane protein, SPFH domain/Band 7 family	-1.63101	0.0274112	DOWN								WP_003645069.1	DUF5776 domain-containing protein	-2.53127	0.0253727	DOWN
						Q88W95	Cell cycle protein GpsB	-1.65087	0.0194452	DOWN								WP_011101887.1	carbamoyl phosphate synthase small subunit	-2.54676	0.00276442	DOWN
						F9UPB8	Glycosyl hydrolase, family 25	-1.65573	0.000385423	DOWN								WP_027821531.1	LysM peptidoglycan-binding domain-containing protein	-2.60944	0.0408323	DOWN
						Q88X05	Foldase protein PrsA 1	-1.65667	0.00969066	DOWN								WP_003641528.1	thioredoxin	-2.61859	0.00975274	DOWN
						Q88VJ7	Ribosome-recycling factor	-1.65986	0.0282403	DOWN								WP_015825694.1	Firmicu-CTERM sorting domain-containing protein	-2.65105	0.0425906	DOWN
						F9URB8	ABC transporter, ATP-binding protein	-1.66762	0.00311502	DOWN								WP_045352791.1	DUF4355 domain-containing protein	-2.6521	0.0308916	DOWN
						F9US56	Beta-phosphoglucomutase	-1.67274	0.0148888	DOWN								WP_015380879.1	LysM peptidoglycan-binding domain-containing protein	-2.67179	0.0105961	DOWN
						F9UL17	RNA binding protein, contains ribosomal protein S1 domain	-1.68088	0.0158144	DOWN								WP_045352779.1	hypothetical protein	-2.76029	0.012631	DOWN
						Q88XZ6	Transcriptional regulator CtsR	-1.68393	0.00121202	DOWN								WP_045352134.1	MucBP domain-containing protein	-2.94904	0.0305736	DOWN
						F9ULL8	Signal peptidase I	-1.69063	0.0266547	DOWN								WP_003642588.1	phosphoribosylformylglycinamidine synthase subunit PurS	-3.00904	0.0355021	DOWN
						F9UN42	Gluconokinase	-1.69943	0.0151203	DOWN								WP_052098049.1	YhgE/Pip domain-containing protein	-3.03846	0.0155995	DOWN
						F9ULY6	NADH oxidase	-1.70684	0.00871639	DOWN								WP_045351674.1	phosphoribosylglycinamide formyltransferase	-3.06554	0.0229552	DOWN
						F9UL67	Extracellular zinc metalloproteinase, M10 family	-1.73914	0.0416387	DOWN								WP_045352817.1	LysM peptidoglycan-binding domain-containing protein	-3.1415	0.045409	DOWN
						F9UQM5	Cell shape-determining protein MreC	-1.74116	0.0047455	DOWN								WP_045352789.1	major capsid protein	-3.16254	0.00565952	DOWN
						Q88XZ0	30S ribosomal protein S12	-1.75717	0.0147713	DOWN								WP_045351670.1	5-(carboxyamino)imidazole ribonucleotide synthase	-3.17752	0.0178407	DOWN
						F9UU04	Two-component response regulator PlnC,activator	-1.76345	0.048021	DOWN								WP_003643006.1	LBP_cg2779 family protein	-3.23293	0.0268036	DOWN
						Q88YW7	50S ribosomal protein L7/L12	-1.78158	0.0350205	DOWN								WP_003641176.1	Asp23/Gls24 family envelope stress response protein	-3.24063	0.00186329	DOWN
						F9ULL6	Transcription regulator, Xre family	-1.78599	0.0340298	DOWN								WP_045351673.1	phosphoribosylaminoimidazolesuccinocarboxamide synthase	-3.32209	0.0181185	DOWN
						F9UMC6	Hypothetical membrane protein	-1.78952	0.014749	DOWN								WP_003642964.1	hypothetical protein	-3.34623	0.0350225	DOWN
						Q88VP8	Putative 3-methyladenine DNA glycosylase	-1.80267	0.0326228	DOWN								WP_027821453.1	hypothetical protein	-3.35036	0.00822129	DOWN
						F9UP85	Maltose phosphorylase	-1.82533	0.00234732	DOWN								WP_011101892.1	bifunctional phosphoribosylaminoimidazolecarboxamide formyltransferase/IMP cyclohydrolase	-3.57217	0.00276546	DOWN
						F9UT31	Dipeptidase	-1.83524	0.028427	DOWN								WP_021356102.1	phosphoribosylformylglycinamidine synthase subunit PurL	-3.66356	0.0117087	DOWN
						F9UPL2	Extracellular protein, with LysM peptidoglycan binding domain	-1.84394	0.000252759	DOWN								WP_045352144.1	acetyltransferase	-3.83323	0.00816835	DOWN
						F9UU03	Two-componet system histidine protein kinase PlnB sensor protein	-1.84781	0.0106066	DOWN								WP_015825899.1	lipase/esterase	-4.01494	0.0346806	DOWN
						Q6LWE9	Thioredoxin domain-containing protein	-1.87491	0.0107802	DOWN								WP_045352309.1	choice-of-anchor A family protein	-4.22392	0.033888	DOWN
						F9UMC9	Alkaline shock protein	-1.91041	0.00020176	DOWN								WP_045352724.1	phosphate ABC transporter substrate-binding protein PstS family protein	-4.35719	0.000454383	DOWN
						F9UR63	ABC transporter, ATP-binding protein	-1.91127	0.0158294	DOWN								WP_045351428.1	hypothetical protein	-4.65996	0.0230702	DOWN
						F9USH9	Transcription regulator, AraC family	-1.9346	0.0326556	DOWN								WP_003645861.1	5-(carboxyamino)imidazole ribonucleotide mutase	-5.50927	0.0012634	DOWN
						F9UNC6	Uncharacterized protein	-1.94727	0.0357214	DOWN								WP_003643949.1	phosphate ABC transporter substrate-binding protein	-6.09975	0.00058263	DOWN
						F9ULD1	Uncharacterized protein	-1.95276	0.0292238	DOWN								WP_003642248.1	hypothetical protein	-7.1179	0.00428821	DOWN
						F9UPH1	Peptide methionine sulfoxide reductase MsrA	-1.96278	0.00108167	DOWN								WP_003640447.1	CsbD family protein	-7.46592	0.00295902	DOWN
						F9UN66	Uncharacterized protein	-1.97743	0.00560328	DOWN								WP_003643945.1	PhnD/SsuA/transferrin family substrate-binding protein	-7.66696	0.0117381	DOWN
						F9UP66	Diacylglycerol kinase family protein	-1.98821	0.00142522	DOWN
						F9UU99	Glutamate decarboxylase	-2.03002	0.00304118	DOWN
						F9URC8	Pyruvate oxidase	-2.03557	0.045268	DOWN
						F9UKV2	Pur operon repressor	-2.0721	0.0123235	DOWN
						F9URZ3	Hypothetical membrane protein	-2.07677	0.0066986	DOWN
						F9UMV4	Cation transporting P-type ATPase	-2.12003	0.0063313	DOWN
						Q88VI7	UPF0291 protein lp_2062	-2.12304	0.0246613	DOWN
						F9UMW3	Universal stress protein	-2.12716	0.0111029	DOWN
						F9UN23	Mannose-specific adhesin, LPXTG-motif cell wall anchor	-2.13714	0.0337295	DOWN
						F9US57	Kojibiose-like phosphorylase, specific	-2.14047	0.00217487	DOWN
						Q88RZ2	D-ribose pyranase	-2.15031	0.0308386	DOWN
						F9UTG2	Adenylosuccinate lyase	-2.23981	0.0180216	DOWN
						F9ULD3	Catalase	-2.24525	0.0366682	DOWN
						F9UUA0	Extracellular protein,gamma-D-glutamate-meso-diaminopimelate muropeptidase	-2.27653	0.000352862	DOWN
						F9UTM6	Uncharacterized protein	-2.28225	0.0342338	DOWN
						F9UTR7	NADH dehydrogenase	-2.28226	0.00887921	DOWN
						F9UNT7	Transcription regulator, MarR family	-2.31211	0.0468352	DOWN
						F9UR64	NADH peroxidase	-2.32605	0.0271486	DOWN
						Q88VH3	UPF0145 protein lp_2083	-2.37349	0.0157698	DOWN
						F9UQM1	Glutamine/histidine ABC transporter, permease protein	-2.39171	0.0391394	DOWN
						F9US95	Lipase/esterase, subfamily of SGNH-hydrolases	-2.46993	0.00742983	DOWN
						F9UNS3	Lipoprotein	-2.48558	0.00930928	DOWN
						F9URN1	Uncharacterized protein	-2.51416	0.0237875	DOWN
						F9UP62	Uncharacterized protein	-2.60119	2.25039e-05	DOWN
						F9UMH7	Uncharacterized protein	-2.63046	0.000473965	DOWN
						F9UQ85	Extracellular protein, cell-wall anchored	-2.63663	0.00532278	DOWN
						F9USN8	DNA-binding ferritin-like protein, DPS family	-2.6756	0.0158566	DOWN
						F9UN43	6-phosphogluconate dehydrogenase (Decarboxylating)	-2.72088	0.0319437	DOWN
						F9UQ60	Fe-S_biosyn domain-containing protein	-2.90499	0.0172704	DOWN
						F9UPF5	Lipoprotein	-2.90991	0.000837534	DOWN
						F9UNC5	Transcription regulator, MarR family	-2.98364	0.0117445	DOWN
						F9UTT7	Uncharacterized protein	-3.00985	0.0411923	DOWN
						F9UNQ7	Zinc-type alcohol dehydrogenase-like protein	-3.05315	0.00586258	DOWN
						F9ULX3	Phosphate-binding protein	-3.10888	0.000505243	DOWN
						F9UN14	UDP-galactopyranose mutase	-3.14948	0.0342629	DOWN
						F9URD9	Cell wall hydrolase/muramidase	-3.15758	0.00310472	DOWN
						F9USV1	Small heat shock protein	-3.19853	0.0353567	DOWN
						Q88YK8	Phosphate import ATP-binding protein PstB 1	-3.20872	0.0140434	DOWN
						F9UP14	Mucus-binding protein, LPXTG-motif cell wall anchor	-3.61204	0.0205322	DOWN
						F9ULM1	Cell surface protein, CscA/DUF916 family	-3.76705	0.0339033	DOWN
						F9US12	Cell surface protein, LPXTG-motif cell wall anchor	-3.83988	0.00780726	DOWN
						Q88SV6	Adenylosuccinate synthetase	-3.84032	0.00794899	DOWN
						Q88YK7	Phosphate import ATP-binding protein PstB 2	-3.85486	0.00148566	DOWN
						Q88W33	Peptide methionine sulfoxide reductase MsrB	-4.24916	0.000357318	DOWN
						Q88SV5	GMP reductase	-4.43938	0.00358025	DOWN
						F9UT00	Raffinose-6-phosphate hydrolase & stachyose-6-phosphate hydrolase	-4.72276	0.0201546	DOWN
						F9ULW2	Phosphate-binding protein	-4.78408	0.0465281	DOWN
						Q88WD3	UPF0337 protein lp_1708	-4.95403	0.000973122	DOWN
						F9USB8	Uncharacterized protein	-8.80322	0.0398035	DOWN
						F9UP60	Adherence protein, chitin-binding domain	-9.14239	4.30166e-05	DOWN
						F9USJ9	Cell surface protein, ErfK family	-11.0775	0.0219261	DOWN
						Q88U30	Phosphoribosylamine--glycine ligase	-13.2255	0.000373453	DOWN
						F9UN69	Purine/pyrimidine phosphoribosyltransferase	-16.0154	0.00318897	DOWN
						F9URK4	N5-carboxyaminoimidazole ribonucleotide synthase	-16.1795	0.00013231	DOWN
						F9URJ7	Phosphoribosylglycinamide formyltransferase	-17.9983	6.2424e-05	DOWN
						F9URJ9	Amidophosphoribosyltransferase purF	-19.0102	0.00189162	DOWN
						Q88U25	Phosphoribosylformylglycinamidine synthase subunit PurL	-22.0183	3.5905e-06	DOWN
						Q88U22	Phosphoribosylaminoimidazole-succinocarboxamide synthase	-25.0001	2.77693e-06	DOWN
						Q88U29	Bifunctional purine biosynthesis protein PurH	-28.8503	4.59438e-07	DOWN
						F9URK5	N5-carboxyaminoimidazole ribonucleotide mutase	-34.1897	0.000230357	DOWN
						F9URJ8	Phosphoribosylformylglycinamidine cyclo-ligase purM	-55.8677	0.000830842	DOWN
						F9URK2	Phosphoribosylformylglycinamidine synthase subunit PurS	-59.4078	0.000369085	DOWN
