# Supplementary material for: Phenotypic and proteomic differences in biofilm formation of two Lactiplantibacillus plantarum strains in static and dynamic flow environments
Source: Biofilm. 2024 Apr 22;7:100197. doi: 10.1016/j.bioflm.2024.100197 (PMC11066574; doi:10.1016/j.bioflm.2024.100197)
Supplement: Multimedia component 4 [file mmc4.xlsx]

## Sheet: S4 Purine pathview WCFS1
Purine pathview from KEGG database
WCFS1 flow biofilm cells over static biofilm
