# Supplementary material for: Phenotypic and proteomic differences in biofilm formation of two Lactiplantibacillus plantarum strains in static and dynamic flow environments
Source: Biofilm. 2024 Apr 22;7:100197. doi: 10.1016/j.bioflm.2024.100197 (PMC11066574; doi:10.1016/j.bioflm.2024.100197)
Supplement: Multimedia component 5 [file mmc5.xlsx]

## Sheet: S5 Correlation analysis
Correlation biofilm cell counts and disinfectant-induced biofilm cell reduction .
